# Supplementary material for: Transcriptomics-Based Phenotypic Screening Supports Drug Discovery in Human Glioblastoma Cells
Source: Cancers (Basel). 2021 Jul 27;13(15):3780. doi: 10.3390/cancers13153780 (PMC8345128; doi:10.3390/cancers13153780)
Supplement: Supplementary file 1 [file cancers-13-03780-s001.zip]

Archive with 1 entries (1 files):
- cancers-1274680-supplementary.xlsx
