# Supplementary material for: Transcriptomics-Based Phenotypic Screening Supports Drug Discovery in Human Glioblastoma Cells
Source: Cancers (Basel). 2021 Jul 27;13(15):3780. doi: 10.3390/cancers13153780 (PMC8345128; doi:10.3390/cancers13153780)
Supplement: Supplementary file 1 [file cancers-13-03780-s001.zip › cancers-1274680-supplementary.xlsx]

## Sheet: Supplementary Figure S1
Supplementary Figure S1: PCA Analysis of transcriptomics data obtained for individual experiments: U87MG: control (blue), LY-294002 treated (red), Mardepodect treated (purple); A172: control (green), Mardepodect treated (aquamarine); T98G: control (orange), Mardepodect treated (sky blue). Data is tightly clustered within each treatment set (n=3).

## Sheet: Supplementary Figure S2
Supplementary Figure S2: network analysis based on the 200 most elevated genes upon treatment with Mardepodect. (a) U87MG; (b) A172; (c) T98G, performed according to the methods described at www.genenetwork.nl
				(a)													(b)												(с)

## Sheet: Supplementary Figure S3
Supplementary Figure S3: network analysis based on 200 most lowered genes upon treatment with Mardepodect. (a) U87MG; (b) A172; (c) T98G cell line.
						(a)														(b)												(c)

## Sheet: Supplementary Figure S4
Supplementary Figure S4: network analysis based on 200 most elevated genes upon treatment with Regorafenib. (a) U87MG; (b) A172; (c) T98G cell line.
				(a)												(b)														(c)
Supplementary Figure S4: network analysis based on 200 most elevated genes upon treatment with Regorafenib. (a) U87MG; (b) A172; (c) T98G cell line.

## Sheet: Supplementary Figure S5
Supplementary Figure S5: network analysis based on the 200 most lowered genes upon treatment with Regorafenib. (a) U87MG; (b) A172; (c) T98G cell line.
					(a)														(b)													(c)

## Sheet: Supplementary Table S1
Supplementary Table S1: compound specific genes amongst the top 200 genes with most elevated expression levels in U87MG treated with Mardepodect, Regorafenib, LY-294002 and Fucoxanthin, listed in order of decreasing fold change
Mardepodect, 116 genes	Regorafenib, 110 genes	LY-294002, 152 genes	Fucoxanthin, 94 genes
HAS1 CEMIP OLFML2B SNAI1 C5AR1 PLLP DUSP5 ACKR3 AKR1C1 CDR1 HEY2 VDR AQP9 DLX5 SMAD7 LYST PABPC1L ID3 PLEKHO1 RND3 CD55 C3AR1 KIAA1462 HES1 NR4A1 KIF3C IL6 OMA1 TXNRD1 LIPG KCNK1 KAZN CDH18 TGIF1 RRAGD ZNF660 EDNRA GRB10 GPR183 IFNA8 TPRA1 GAREM1 TNFAIP8L3 FGF18 KDR TVP23A TBC1D19 SMIM4 SLC51A HNF1A SNAI2 SNX2 NPAS2 C8orf4 TRIB1 TRIM2 SPOCD1 MYH10 AK5 TAS2R14 WDR17 FHIT VAC14 DSC3 SATL1 TNFAIP6 I…	CDKL2 ABI3BP MOCOS CCDC169 SOHLH2 NTN4 IL20RB SUN3 ASNS ZNF474 FIBIN CACNB4 MFAP4 GARNL3 PIP5KL1 PAPPA2 DFNA5 PKD1L2 STMN4 THBS4 SLC35D2 DMGDH RCAN1 NDUFAF6 PLEKHH2 WARS KCNH1 CD22 LAPTM4A LEKR1 GABRG3 ALOXE3 PPP4R4 CCDC113 GALM TUBE1 DLGAP1 SFRP2 MYOZ2 ASPRV1 PSAT1 PCLO BCHE CBX4 TIMP4 ERN1 CSTA TBL1X SLC16A14 CCNB1IP1 PTPDC1 MEF2C TPK1 P2RX7 EXOC6B MFAP2 LINGO2 GTPBP2 GNPDA1 AARS IRF1 PCNXL2 RA…	CADM2 BAG1 ERMAP ZNF425 PPM1L YPEL1 YPEL2 MAFB KLHL21 YPEL3 SNX9 SEMA6C SERPINI1 H1FX TESK2 SAT1 GATM TSPAN12 PLD1 DSEL HEATR5A NOA1 PELI2 TOM1 TP53INP1 RPS6KA5 CNNM3 KLHL24 FAM175A ZCCHC14 SEMA6A ADPRM FOXN3 EYA4 NR3C2 STRIP2 ADM EZH1 AMPH FNIP2 KANSL1L CHI3L1 ZNF521 VASN WDR19 RHOB MXI1 THG1L OTUD1 TTC17 GATS CITED2 BCL2L11 PPP1R36 CAMLG MMP1 GLCCI1 PLPP3 PCBP3 MAP3K8 SLC35E2B NPC1 SH3PXD2B HDA…	OLAH TNFSF8 LCN2 TMPRSS11F TMEM71 SLAMF7 CXCL8 MGAM2 SLC35F1 PARM1 LTF CXCL2 NRXN3 PPP1R15A CDRT1 CXCL1 CXCL3 CASP5 RASGEF1B ZHX2 CRHBP JMY FBXO16 OTOGL NFKBIZ PGM3 MAP2 SRD5A2 FICD NFXL1 IFRD1 GORAB IL36RN OR4F15 CHAC1 BPIFC SPRR2B KATNBL1 BMPR1B PINLYP LRRC8E NGF MANF STYK1 MXD1 BEX1 TMEM106A PRKAB2 ETS2 FBXW10 ARMCX3 ZCCHC7 ZFAND2A RWDD2A GOSR2 LINC00346 ZNF841 CLCN6 WDR5B NLRP1 ERO1B TMEM39A …

## Sheet: Supplementary Table S2
Supplementary Table S2: The four U87MG cell upregulated pathways with the lowest P-values, regulated by Mardepodect, Regorafenib, LY-294002 and Fucoxanthin, based on an analysis of the Top 200 most elevated genes *
Compound	Pathway	P-value	Hit Genes
Mardepodect	Amino acid transport across the plasma membrane	0.00061709	SLC7A11 SLC7A8 SLC3A2
	PIP3 activates AKT signaling	0.00062215	RRAGC RRAGD TRIB3 SNAI1 SNAI2 CDKN1A HBEGF IRS2 NR4A1 FGF18
	Generic Transcription Pathway	0.00072684	RRAGC RRAGD PPARGC1A PLK2 CDKN1A HEY2 SGK1 SESN2 DLX5 PLXNA4 VDR FBXO32 SMAD6 SMAD7 NR4A2 NR4A1 IL6 NR4A3 TGIF1 HES1 TXNRD1
	Regulation of PTEN gene transcription	0.0016762	RRAGC RRAGD SNAI1 SNAI2
Regorafenib	Response of EIF2AK1 (HRI) to heme deficiency	1.5848e-05	DDIT3 TRIB3 ATF3 ASNS
	Netrin-1 signaling	0.00017397	UNC5B NTN4 ABLIM1 ABLIM3 SLIT3
	Serine biosynthesis	0.00047437	PHGDH PSAT1
	Transcriptional activation of mitochondrial biogenesis	0.0020826	MEF2C PPARGC1A TBL1X SOD2
LY-294002	FOXO-mediated transcription	6.5172e-05	CITED2 CCNG2 FOXO1 BCL2L11 FBXO32 SOD2
	Signaling by Interleukins	7.2526e-05	RPS6KA5 IL36B DUSP4 GAB2 FOS PELI2 PTGS2 STX3 CCL20 IRS2 MAP3K8 SQSTM1 FOXO1 MMP1 SOD2
	Interconversion of polyamines	0.00051676	SAT1 SMOX
	FOXO-mediated transcription of cell death genes	0.00075247	CITED2 FOXO1 BCL2L11
Fucoxanthin	Unfolded Protein Response (UPR)	4.3682e-07	DDIT3 ATF3 ATF4 CREBRF HERPUD1 CXCL8 WIPI1 GOSR2 DNAJB9
	Response of EIF2AK1 (HRI) to heme deficiency	5.4649e-07	DDIT3 TRIB3 ATF3 ATF4 PPP1R15A
	Interleukin-10 signaling	1.1046e-05	IL1A PTGS2 CCL20 CXCL8 CXCL1 CXCL2
	ATF4 activates genes in response to endoplasmic reticulum stress	1.3043e-05	DDIT3 ATF3 ATF4 HERPUD1 CXCL8
* Analysis of all the significantly upregulated pathways for Mardepodect, Regorafenib, LY-294002 and Fucoxanthin treated U87MG cells are detailed in Supplementary Table S3.

## Sheet: Supplementary Table S3
Supplementary Table S3: pathway enrichment analysis based on top 200 genes with most elevated expression levels, upon treatment of U87MG cell lines. (a) with Mardepodect; (b) Regorafenib; (c) LY-294002; (d) Fucoxanthin
(a) - Mardepodect
Pathway	Ratio of Protein in Pathway	Number of Proteins in Pathway	Number of Proteins in Geneset	P-value	FDR	Hit Genes
Amino acid transport across the plasma membrane	0,0015	13	3	6,1709E-04	0,1105	SLC7A11,SLC7A8,SLC3A2
PIP3 activates AKT signaling	0,0262	229	10	6,2215E-04	0,1105	RRAGC,RRAGD,TRIB3,SNAI1,SNAI2,CDKN1A,HBEGF,IRS2,NR4A1,FGF18
Generic Transcription Pathway	0,0905	790	21	7,2684E-04	0,1105	RRAGC,RRAGD,PPARGC1A,PLK2,CDKN1A,HEY2,SGK1,SESN2,DLX5,PLXNA4,VDR,FBXO32,SMAD6,SMAD7,NR4A2,NR4A1,IL6,NR4A3,TGIF1,HES1,TXNRD1
Regulation of PTEN gene transcription	0,0046	40	4	1,6762E-03	0,1462	RRAGC,RRAGD,SNAI1,SNAI2
IRS activation	0,0006	5	2	1,8557E-03	0,1462	IRS2,GRB10
Intracellular signaling by second messengers	0,0306	267	10	1,9525E-03	0,1462	RRAGC,RRAGD,TRIB3,SNAI1,SNAI2,CDKN1A,HBEGF,IRS2,NR4A1,FGF18
PTK6 promotes HIF1A stabilization	0,0007	6	2	2,6506E-03	0,1462	HBEGF,GPNMB
Signaling by Insulin receptor	0,0088	77	5	2,9283E-03	0,1462	TRIB3,ATP6V0D2,IRS2,GRB10,FGF18
Transcriptional regulation by RUNX2	0,0133	116	6	3,4889E-03	0,1462	PPARGC1A,CDKN1A,HEY2,DLX5,SMAD6,HES1
Basigin interactions	0,0029	25	3	3,9385E-03	0,1462	SLC7A11,SLC7A8,SLC3A2
RNA Polymerase II Transcription	0,1044	911	21	4,1714E-03	0,1462	RRAGC,RRAGD,PPARGC1A,PLK2,CDKN1A,HEY2,SGK1,SESN2,DLX5,PLXNA4,VDR,FBXO32,SMAD6,SMAD7,NR4A2,NR4A1,IL6,NR4A3,TGIF1,HES1,TXNRD1
Insulin receptor signalling cascade	0,0061	53	4	4,5674E-03	0,1462	TRIB3,IRS2,GRB10,FGF18
Senescence-Associated Secretory Phenotype (SASP)	0,0061	53	4	4,5674E-03	0,1462	RPS6KA2,CDKN1A,IL1A,IL6
Nuclear Receptor transcription pathway	0,0061	53	4	4,5674E-03	0,1462	VDR,NR4A2,NR4A1,NR4A3
Amino acids regulate mTORC1	0,0063	55	4	5,1976E-03	0,1542	RRAGC,RRAGD,ATP6V0D2,SESN2
Signal attenuation	0,0010	9	2	5,8204E-03	0,1542	IRS2,GRB10
FOXO-mediated transcription of oxidative stress, metabolic and neuronal genes	0,0033	29	3	5,9307E-03	0,1542	PPARGC1A,PLXNA4,FBXO32
Signaling by Receptor Tyrosine Kinases	0,0483	421	12	6,4650E-03	0,1562	RPS6KA2,KDR,TRIB3,ATP6V0D2,DUSP4,HBEGF,IRS2,GRB10,MATK,FGF18,ITGB3,THBS2
RUNX2 regulates bone development	0,0034	30	3	6,5070E-03	0,1562	HEY2,SMAD6,HES1
FOXO-mediated transcription	0,0071	62	4	7,8565E-03	0,1728	PPARGC1A,CDKN1A,PLXNA4,FBXO32
RET signaling	0,0041	36	3	0,0107	0,2238	IRS2,GRB10,DOK6
Interleukin-4 and Interleukin-13 signaling	0,0127	111	5	0,0131	0,2406	HMOX1,CDKN1A,IL1A,IL6,S1PR1
Response of EIF2AK1 (HRI) to heme deficiency	0,0016	14	2	0,0135	0,2406	TRIB3,GRB10
Arachidonic acid metabolism	0,0046	40	3	0,0141	0,2406	CYP1B1,PTGES,ALOX12B
Regulation of pyruvate dehydrogenase (PDH) complex	0,0017	15	2	0,0154	0,2406	PDK4,PDP1
RAF-independent MAPK1/3 activation	0,0018	16	2	0,0174	0,2406	DUSP5,IL6
PI3K Cascade	0,0050	44	3	0,0181	0,2406	TRIB3,IRS2,FGF18
TP53 Regulates Metabolic Genes	0,0093	81	4	0,0191	0,2406	RRAGC,RRAGD,SESN2,TXNRD1
NOTCH4 Intracellular Domain Regulates Transcription	0,0021	18	2	0,0217	0,2406	HEY2,HES1
Gastrin-CREB signalling pathway via PKC and MAPK	0,0021	18	2	0,0217	0,2406	RPS6KA2,HBEGF
ERK/MAPK targets	0,0021	18	2	0,0217	0,2406	RPS6KA2,DUSP4
IRS-mediated signalling	0,0055	48	3	0,0227	0,2406	TRIB3,IRS2,FGF18
Hyaluronan biosynthesis and export	0,0002	2	1	0,0247	0,2406	CEMIP
Interconversion of nucleotide di- and triphosphates	0,0023	20	2	0,0263	0,2406	AK5,TXNRD1
IRS-related events triggered by IGF1R	0,0060	52	3	0,0279	0,2406	TRIB3,IRS2,FGF18
Nuclear Events (kinase and transcription factor activation)	0,0024	21	2	0,0288	0,2406	RPS6KA2,DUSP4
IGF1R signaling cascade	0,0061	53	3	0,0292	0,2406	TRIB3,IRS2,FGF18
Iron uptake and transport	0,0062	54	3	0,0306	0,2406	SLC11A2,ATP6V0D2,HMOX1
Signaling by Type 1 Insulin-like Growth Factor 1 Receptor (IGF1R)	0,0062	54	3	0,0306	0,2406	TRIB3,IRS2,FGF18
GABA receptor activation	0,0062	54	3	0,0306	0,2406	GABRR1,GNAL,KCNJ3
Kinesins	0,0025	22	2	0,0313	0,2406	KIF5A,KIF3C
Negative regulation of the PI3K/AKT network	0,0110	96	4	0,0328	0,2406	TRIB3,HBEGF,IRS2,FGF18
NOTCH3 Intracellular Domain Regulates Transcription	0,0026	23	2	0,0340	0,2406	HEY2,HES1
mTORC1-mediated signalling	0,0026	23	2	0,0340	0,2406	RRAGC,RRAGD
RUNX2 regulates osteoblast differentiation	0,0026	23	2	0,0340	0,2406	HEY2,HES1
Cellular responses to stress	0,0542	473	11	0,0346	0,2406	RPS6KA2,RRAGC,RRAGD,TRIB3,ATP6V0D2,CDKN1A,IL1A,SESN2,GRB10,IL6,TXNRD1
PP2A-mediated dephosphorylation of key metabolic factors	0,0003	3	1	0,0368	0,2406	MLXIPL
Transcriptional activation of p53 responsive genes	0,0003	3	1	0,0368	0,2406	CDKN1A
Transcriptional activation of cell cycle inhibitor p21	0,0003	3	1	0,0368	0,2406	CDKN1A
Metabolism of ingested H2SeO4 and H2SeO3 into H2Se	0,0003	3	1	0,0368	0,2406	TXNRD1
Signaling by NOTCH1	0,0069	60	3	0,0399	0,2406	HEY2,DTX1,HES1
Downregulation of ERBB2 signaling	0,0030	26	2	0,0424	0,2406	HBEGF,MATK
MAPK targets/ Nuclear events mediated by MAP kinases	0,0031	27	2	0,0453	0,2406	RPS6KA2,DUSP4
Transport of inorganic cations/anions and amino acids/oligopeptides	0,0073	64	3	0,0467	0,2406	SLC7A11,SLC7A8,SLC3A2
Pyruvate metabolism	0,0032	28	2	0,0484	0,2406	PDK4,PDP1
Signaling by BMP	0,0032	28	2	0,0484	0,2406	SMAD6,SMAD7
Neurophilin interactions with VEGF and VEGFR	0,0005	4	1	0,0488	0,2406	KDR
Activation of AKT2	0,0005	4	1	0,0488	0,2406	TRIB3
(b) - Regorafenib
Pathway	Ratio of Protein in Pathway	Number of Proteins in Pathway	Number of Proteins in Geneset	P-value	FDR	Hit Genes
Response of EIF2AK1 (HRI) to heme deficiency	0,0016	14	4	1,5848E-05	5,1189E-03	DDIT3,TRIB3,ATF3,ASNS
Netrin-1 signaling	0,0056	49	5	1,7397E-04	0,0280	UNC5B,NTN4,ABLIM1,ABLIM3,SLIT3
Serine biosynthesis	0,0003	3	2	4,7437E-04	0,0508	PHGDH,PSAT1
Transcriptional activation of mitochondrial biogenesis	0,0058	51	4	2,0826E-03	0,1666	MEF2C,PPARGC1A,TBL1X,SOD2
ATF4 activates genes in response to endoplasmic reticulum stress	0,0031	27	3	2,9385E-03	0,1728	DDIT3,ATF3,ASNS
Regulation of glycolysis by fructose 2,6-bisphosphate metabolism	0,0009	8	2	3,2610E-03	0,1728	PRKACB,PFKFB2
FOXO-mediated transcription	0,0071	62	4	4,1719E-03	0,1885	DDIT3,PPARGC1A,GADD45A,SOD2
PERK regulates gene expression	0,0037	32	3	4,7126E-03	0,1885	DDIT3,ATF3,ASNS
Glucose metabolism	0,0088	77	4	8,8250E-03	0,2377	PRKACB,PCK2,PFKFB2,GNPDA1
DCC mediated attractive signaling	0,0016	14	2	9,5908E-03	0,2377	ABLIM1,ABLIM3
cGMP effects	0,0017	15	2	0,0109	0,2377	PDE1A,PRKG1
Unfolded Protein Response (UPR)	0,0097	85	4	0,0123	0,2377	DDIT3,ATF3,ERN1,ASNS
Rap1 signalling	0,0018	16	2	0,0124	0,2377	PRKACB,PRKG1
Axon guidance	0,0564	492	11	0,0135	0,2377	RPS6KA2,PRKACB,UNC5B,ANK2,FLRT3,CACNB4,NTN4,ABLIM1,ABLIM3,SLIT3,CLASP2
Mitochondrial biogenesis	0,0103	90	4	0,0149	0,2377	MEF2C,PPARGC1A,TBL1X,SOD2
Metabolism of cofactors	0,0021	18	2	0,0154	0,2377	GCH1,IDH1
ERK/MAPK targets	0,0021	18	2	0,0154	0,2377	RPS6KA2,MEF2C
Response of EIF2AK4 (GCN2) to amino acid deficiency	0,0108	94	4	0,0172	0,2377	DDIT3,TRIB3,ATF3,ASNS
Notch-HLH transcription pathway	0,0024	21	2	0,0206	0,2377	TBL1X,HDAC9
Interleukin-20 family signaling	0,0024	21	2	0,0206	0,2377	IL20RB,STAT2
Nuclear Events (kinase and transcription factor activation)	0,0024	21	2	0,0206	0,2377	RPS6KA2,MEF2C
Vitamin B1 (thiamin) metabolism	0,0002	2	1	0,0206	0,2377	TPK1
Nitric oxide stimulates guanylate cyclase	0,0025	22	2	0,0224	0,2377	PDE1A,PRKG1
Cytosolic tRNA aminoacylation	0,0026	23	2	0,0244	0,2377	AARS,WARS
Platelet homeostasis	0,0070	61	3	0,0263	0,2377	PDE1A,PRKG1,P2RX7
Glycolysis	0,0073	64	3	0,0297	0,2377	PRKACB,PFKFB2,GNPDA1
Aspartate and asparagine metabolism	0,0003	3	1	0,0308	0,2377	ASNS
Signaling by Receptor Tyrosine Kinases	0,0483	421	9	0,0317	0,2377	RPS6KA2,MEF2C,GABRG3,TRIB3,ATP6V0D2,FLRT3,ESRP1,THBS2,THBS4
MAPK targets/ Nuclear events mediated by MAP kinases	0,0031	27	2	0,0327	0,2377	RPS6KA2,MEF2C
Interferon alpha/beta signaling	0,0078	68	3	0,0346	0,2377	STAT2,IRF1,MX1
Molecules associated with elastic fibres	0,0033	29	2	0,0372	0,2377	MFAP4,MFAP2
FOXO-mediated transcription of oxidative stress, metabolic and neuronal genes	0,0033	29	2	0,0372	0,2377	PPARGC1A,SOD2
TNFs bind their physiological receptors	0,0033	29	2	0,0372	0,2377	EDA2R,TNFRSF9
Cam-PDE 1 activation	0,0005	4	1	0,0409	0,2377	PDE1A
Activation of AKT2	0,0005	4	1	0,0409	0,2377	TRIB3
mRNA Editing	0,0005	4	1	0,0409	0,2377	ADARB1
tRNA Aminoacylation	0,0036	31	2	0,0420	0,2377	AARS,WARS
CaM pathway	0,0038	33	2	0,0469	0,2377	PRKACB,PDE1A
Calmodulin induced events	0,0038	33	2	0,0469	0,2377	PRKACB,PDE1A
(c) - LY-294002
Pathway	Ratio of Protein in Pathway	Number of Proteins in Pathway	Number of Proteins in Geneset	P-value	FDR	Hit Genes
FOXO-mediated transcription	0,0071	62	6	6,5172E-05	0,0131	CITED2,CCNG2,FOXO1,BCL2L11,FBXO32,SOD2
Signaling by Interleukins	0,0499	435	15	7,2526E-05	0,0131	RPS6KA5,IL36B,DUSP4,GAB2,FOS,PELI2,PTGS2,STX3,CCL20,IRS2,MAP3K8,SQSTM1,FOXO1,MMP1,SOD2
Interconversion of polyamines	0,0003	3	2	5,1676E-04	0,0625	SAT1,SMOX
FOXO-mediated transcription of cell death genes	0,0018	16	3	7,5247E-04	0,0677	CITED2,FOXO1,BCL2L11
Toll Like Receptor 5 (TLR5) Cascade	0,0091	79	5	1,7958E-03	0,0730	RPS6KA5,DUSP4,FOS,PELI2,MAP3K8
Toll Like Receptor 10 (TLR10) Cascade	0,0091	79	5	1,7958E-03	0,0730	RPS6KA5,DUSP4,FOS,PELI2,MAP3K8
MyD88 cascade initiated on plasma membrane	0,0091	79	5	1,7958E-03	0,0730	RPS6KA5,DUSP4,FOS,PELI2,MAP3K8
TRAF6 mediated induction of NFkB and MAP kinases upon TLR7/8 or 9 activation	0,0097	85	5	2,4611E-03	0,0730	RPS6KA5,DUSP4,FOS,PELI2,MAP3K8
MyD88 dependent cascade initiated on endosome	0,0099	86	5	2,5873E-03	0,0730	RPS6KA5,DUSP4,FOS,PELI2,MAP3K8
Toll Like Receptor 7/8 (TLR7/8) Cascade	0,0099	86	5	2,5873E-03	0,0730	RPS6KA5,DUSP4,FOS,PELI2,MAP3K8
Toll Like Receptor TLR6:TLR2 Cascade	0,0102	89	5	2,9941E-03	0,0730	RPS6KA5,DUSP4,FOS,PELI2,MAP3K8
Toll Like Receptor 2 (TLR2) Cascade	0,0102	89	5	2,9941E-03	0,0730	RPS6KA5,DUSP4,FOS,PELI2,MAP3K8
Toll Like Receptor TLR1:TLR2 Cascade	0,0102	89	5	2,9941E-03	0,0730	RPS6KA5,DUSP4,FOS,PELI2,MAP3K8
MyD88:MAL(TIRAP) cascade initiated on plasma membrane	0,0102	89	5	2,9941E-03	0,0730	RPS6KA5,DUSP4,FOS,PELI2,MAP3K8
Toll Like Receptor 9 (TLR9) Cascade	0,0103	90	5	3,1395E-03	0,0730	RPS6KA5,DUSP4,FOS,PELI2,MAP3K8
MAPK targets/ Nuclear events mediated by MAP kinases	0,0031	27	3	3,3174E-03	0,0730	RPS6KA5,DUSP4,FOS
FOXO-mediated transcription of oxidative stress, metabolic and neuronal genes	0,0033	29	3	4,0469E-03	0,0817	FOXO1,FBXO32,SOD2
MAP kinase activation	0,0068	59	4	4,0846E-03	0,0817	RPS6KA5,DUSP4,FOS,MAP3K8
Generic Transcription Pathway	0,0905	790	17	4,9275E-03	0,0936	CITED2,RSPO3,FOS,SGK1,SKI,CCNG2,NR3C2,FOXO1,BCL2L11,FBXO32,SMAD6,NR4A2,NR4A3,ZNF521,HDAC5,TP53INP1,SOD2
Interleukin-17 signaling	0,0077	67	4	6,3615E-03	0,1145	RPS6KA5,DUSP4,FOS,MAP3K8
Toll Like Receptor 4 (TLR4) Cascade	0,0133	116	5	8,9669E-03	0,1366	RPS6KA5,DUSP4,FOS,PELI2,MAP3K8
Synthesis of Prostaglandins (PG) and Thromboxanes (TX)	0,0015	13	2	9,0421E-03	0,1366	PTGES,PTGS2
Collagen degradation	0,0045	39	3	9,1056E-03	0,1366	MMP14,MMP15,MMP1
Arachidonic acid metabolism	0,0046	40	3	9,7482E-03	0,1462	CYP1B1,PTGES,PTGS2
FOXO-mediated transcription of cell cycle genes	0,0018	16	2	0,0134	0,1878	CCNG2,FOXO1
Fatty acid metabolism	0,0151	132	5	0,0150	0,1928	CYP1B1,ACSL1,PTGES,FASN,PTGS2
Toll Like Receptor 3 (TLR3) Cascade	0,0102	89	4	0,0166	0,1928	RPS6KA5,DUSP4,FOS,MAP3K8
ERK/MAPK targets	0,0021	18	2	0,0167	0,1928	RPS6KA5,DUSP4
Degradation of the extracellular matrix	0,0103	90	4	0,0172	0,1928	MMP14,MMP15,ADAMTS5,MMP1
RNA Polymerase II Transcription	0,1044	911	17	0,0189	0,1928	CITED2,RSPO3,FOS,SGK1,SKI,CCNG2,NR3C2,FOXO1,BCL2L11,FBXO32,SMAD6,NR4A2,NR4A3,ZNF521,HDAC5,TP53INP1,SOD2
TRIF(TICAM1)-mediated TLR4 signaling	0,0107	93	4	0,0191	0,1928	RPS6KA5,DUSP4,FOS,MAP3K8
MyD88-independent TLR4 cascade	0,0107	93	4	0,0191	0,1928	RPS6KA5,DUSP4,FOS,MAP3K8
Toll-like Receptor Cascades	0,0162	141	5	0,0193	0,1928	RPS6KA5,DUSP4,FOS,PELI2,MAP3K8
IRS-related events triggered by IGF1R	0,0060	52	3	0,0195	0,1928	GAB2,IRS2,IGF1R
Nuclear Receptor transcription pathway	0,0061	53	3	0,0205	0,1928	NR3C2,NR4A2,NR4A3
IGF1R signaling cascade	0,0061	53	3	0,0205	0,1928	GAB2,IRS2,IGF1R
Cytokine Signaling in Immune system	0,0894	780	15	0,0214	0,1928	RPS6KA5,IL36B,DUSP4,GAB2,FOS,PELI2,PTGS2,STX3,CCL20,IRS2,MAP3K8,SQSTM1,FOXO1,MMP1,SOD2
Signaling by Type 1 Insulin-like Growth Factor 1 Receptor (IGF1R)	0,0062	54	3	0,0215	0,1937	GAB2,IRS2,IGF1R
Nuclear Events (kinase and transcription factor activation)	0,0024	21	2	0,0223	0,2008	RPS6KA5,DUSP4
Basigin interactions	0,0029	25	2	0,0307	0,2064	SLC7A8,MMP1
Synthesis of 15-eicosatetraenoic acid derivatives	0,0003	3	1	0,0321	0,2064	PTGS2
Formation of xylulose-5-phosphate	0,0003	3	1	0,0321	0,2064	DCXR
Activation of BIM and translocation to mitochondria	0,0003	3	1	0,0321	0,2064	BCL2L11
Interleukin-4 and Interleukin-13 signaling	0,0127	111	4	0,0335	0,2064	FOS,PTGS2,FOXO1,MMP1
Sphingolipid metabolism	0,0074	65	3	0,0345	0,2064	PLPP3,NEU1,PPM1L
Fatty acyl-CoA biosynthesis	0,0031	27	2	0,0354	0,2064	ACSL1,FASN
Cell death signalling via NRAGE, NRIF and NADE	0,0077	67	3	0,0372	0,2064	SQSTM1,BCL2L11,MCF2L
Signaling by BMP	0,0032	28	2	0,0378	0,2064	SKI,SMAD6
Activation of Matrix Metalloproteinases	0,0033	29	2	0,0402	0,2064	MMP14,MMP1
TFAP2 (AP-2) family regulates transcription of other transcription factors	0,0005	4	1	0,0426	0,2064	CITED2
Biosynthesis of DPA-derived SPMs	0,0005	4	1	0,0426	0,2064	PTGS2
Amine Oxidase reactions	0,0005	4	1	0,0426	0,2064	SMOX
mRNA Editing	0,0005	4	1	0,0426	0,2064	ADARB1
Classical Kir channels	0,0005	4	1	0,0426	0,2064	KCNJ2
Biosynthesis of DPAn-3 SPMs	0,0005	4	1	0,0426	0,2064	PTGS2
SUMOylation of intracellular receptors	0,0034	30	2	0,0428	0,2064	NR3C2,NR4A2
RUNX2 regulates bone development	0,0034	30	2	0,0428	0,2064	SMAD6,ZNF521
Signaling by NTRK1 (TRKA)	0,0084	73	3	0,0460	0,2064	RPS6KA5,DUSP4,IRS2
Metabolism of lipids	0,0657	573	11	0,0472	0,2064	CYP1B1,ACSL1,PLPP3,PTGES,NEU1,FASN,PTGS2,PLD1,GPCPD1,LSS,PPM1L
Sphingolipid de novo biosynthesis	0,0037	32	2	0,0480	0,2064	PLPP3,PPM1L
(d) - Fucoxanthin
Pathway	Ratio of Protein in Pathway	Number of Proteins in Pathway	Number of Proteins in Geneset	P-value	FDR	Hit Genes
Unfolded Protein Response (UPR)	0,0097	85	9	4,3682E-07	9,4543E-05	DDIT3,ATF3,ATF4,CREBRF,HERPUD1,CXCL8,WIPI1,GOSR2,DNAJB9
Response of EIF2AK1 (HRI) to heme deficiency	0,0016	14	5	5,4649E-07	9,4543E-05	DDIT3,TRIB3,ATF3,ATF4,PPP1R15A
Interleukin-10 signaling	0,0052	45	6	1,1046E-05	1,1217E-03	IL1A,PTGS2,CCL20,CXCL8,CXCL1,CXCL2
ATF4 activates genes in response to endoplasmic reticulum stress	0,0031	27	5	1,3043E-05	1,1217E-03	DDIT3,ATF3,ATF4,HERPUD1,CXCL8
PERK regulates gene expression	0,0037	32	5	2,9224E-05	2,0164E-03	DDIT3,ATF3,ATF4,HERPUD1,CXCL8
Signaling by Interleukins	0,0499	435	15	7,2526E-05	4,1340E-03	IL36B,RPS6KA2,HMOX1,TSLP,GAB2,IL1A,PTGS2,CCL20,IRS2,IL36RN,LCN2,CXCL8,CXCL1,CXCL2,IL2RB
Chemokine receptors bind chemokines	0,0065	57	5	4,2334E-04	0,0207	CCL20,CXCL8,CXCL1,CXCL3,CXCL2
Cytokine Signaling in Immune system	0,0894	780	19	6,8012E-04	0,0292	IL36B,RPS6KA2,TRIB3,HMOX1,TSLP,TNFSF8,EDA2R,GAB2,IL1A,PTGS2,CCL20,IRS2,IL36RN,TNFRSF9,LCN2,CXCL8,CXCL1,CXCL2,IL2RB
Metal sequestration by antimicrobial proteins	0,0006	5	2	1,4152E-03	0,0538	LCN2,LTF
Interleukin-36 pathway	0,0008	7	2	2,7349E-03	0,0926	IL36B,IL36RN
Iron uptake and transport	0,0062	54	4	2,9864E-03	0,0926	SLC11A2,ATP6V0D2,HMOX1,LCN2
TNFs bind their physiological receptors	0,0033	29	3	4,0469E-03	0,1133	TNFSF8,EDA2R,TNFRSF9
PI3K/AKT activation	0,0010	9	2	4,4576E-03	0,1159	IRS2,NGF
ATF6 (ATF6-alpha) activates chaperone genes	0,0011	10	2	5,4645E-03	0,1311	DDIT3,ATF4
Interleukin-4 and Interleukin-13 signaling	0,0127	111	5	7,5033E-03	0,1552	HMOX1,IL1A,PTGS2,LCN2,CXCL8
Interleukin-15 signaling	0,0014	12	2	7,7589E-03	0,1552	GAB2,IL2RB
ATF6 (ATF6-alpha) activates chaperones	0,0014	12	2	7,7589E-03	0,1552	DDIT3,ATF4
Amino acid transport across the plasma membrane	0,0015	13	2	9,0421E-03	0,1718	SLC7A11,SLC3A2
Signaling by Insulin receptor	0,0088	77	4	0,0102	0,1771	TRIB3,ATP6V0D2,GAB2,IRS2
XBP1(S) activates chaperone genes	0,0047	41	3	0,0104	0,1771	WIPI1,GOSR2,DNAJB9
IRE1alpha activates chaperones	0,0049	43	3	0,0118	0,1781	WIPI1,GOSR2,DNAJB9
cGMP effects	0,0017	15	2	0,0119	0,1781	PDE1A,PRKG1
PI3K Cascade	0,0050	44	3	0,0126	0,1887	TRIB3,GAB2,IRS2
Cellular responses to stress	0,0542	473	11	0,0139	0,1948	RPS6KA2,DDIT3,TRIB3,ATP6V0D2,ATF3,ATF4,IL1A,ETS2,SESN2,CXCL8,PPP1R15A
IRS-mediated signalling	0,0055	48	3	0,0158	0,2058	TRIB3,GAB2,IRS2
IRS-related events triggered by IGF1R	0,0060	52	3	0,0195	0,2152	TRIB3,GAB2,IRS2
Response of EIF2AK4 (GCN2) to amino acid deficiency	0,0108	94	4	0,0198	0,2152	DDIT3,TRIB3,ATF3,ATF4
Senescence-Associated Secretory Phenotype (SASP)	0,0061	53	3	0,0205	0,2152	RPS6KA2,IL1A,CXCL8
Insulin receptor signalling cascade	0,0061	53	3	0,0205	0,2152	TRIB3,GAB2,IRS2
IGF1R signaling cascade	0,0061	53	3	0,0205	0,2152	TRIB3,GAB2,IRS2
Peptide ligand-binding receptors	0,0226	197	6	0,0210	0,2152	CCL20,F2RL2,CXCL8,CXCL1,CXCL3,CXCL2
Signaling by Type 1 Insulin-like Growth Factor 1 Receptor (IGF1R)	0,0062	54	3	0,0215	0,2152	TRIB3,GAB2,IRS2
Formation of the cornified envelope	0,0062	54	3	0,0215	0,2152	SPRR2E,SPRR2B,SPRR2D
Interleukin-7 signaling	0,0025	22	2	0,0243	0,2188	TSLP,IRS2
Nitric oxide stimulates guanylate cyclase	0,0025	22	2	0,0243	0,2188	PDE1A,PRKG1
Macroautophagy	0,0120	105	4	0,0282	0,2233	GABARAPL1,PRKAB2,MAP1LC3B,WIPI1
Interleukin receptor SHC signaling	0,0029	25	2	0,0307	0,2233	GAB2,IL2RB
Basigin interactions	0,0029	25	2	0,0307	0,2233	SLC7A11,SLC3A2
Keratinization	0,0125	109	4	0,0317	0,2233	SPRR2E,SPRR2B,SPRR2D,KRT34
Signalling to STAT3	0,0003	3	1	0,0321	0,2233	NGF
PLC-gamma1 signalling	0,0003	3	1	0,0321	0,2233	NGF
NFG and proNGF binds to p75NTR	0,0003	3	1	0,0321	0,2233	NGF
Ceramide signalling	0,0003	3	1	0,0321	0,2233	NGF
Synthesis of 15-eicosatetraenoic acid derivatives	0,0003	3	1	0,0321	0,2233	PTGS2
The NLRP1 inflammasome	0,0003	3	1	0,0321	0,2233	NLRP1
Expression and Processing of Neurotrophins	0,0005	4	1	0,0426	0,2233	NGF
Cam-PDE 1 activation	0,0005	4	1	0,0426	0,2233	PDE1A
Biosynthesis of DPA-derived SPMs	0,0005	4	1	0,0426	0,2233	PTGS2
Activation of AKT2	0,0005	4	1	0,0426	0,2233	TRIB3
Classical Kir channels	0,0005	4	1	0,0426	0,2233	KCNJ2
Axonal growth stimulation	0,0005	4	1	0,0426	0,2233	NGF
NGF processing	0,0005	4	1	0,0426	0,2233	NGF
Biosynthesis of DPAn-3 SPMs	0,0005	4	1	0,0426	0,2233	PTGS2
Signaling by NTRK1 (TRKA)	0,0084	73	3	0,0460	0,2233	RPS6KA2,IRS2,NGF

## Sheet: Supplementary Table S4
Supplementary Table S4: compound-specific genes amongst the top 200 genes with most reduced expression levels in U87MG treated with Mardepodect, Regorafenib, LY-294002 and Fucoxanthin; listed in order of increasing modulus of fold change
Mardepodect, 95 genes	Regorafenib, 90 genes	LY-294002, 81 genes	Fucoxanthin, 73 genes
MAP1L3CB ITGAM SPNS2 FAM72B EXT1 PRYP4 RNF112 SH2D5 HIST1H2BL MYO1E PRAMEF14 PTK2 BCL2L14 BIRC5 MID2 STMN1 ABLIM2 CENPA PDE6A FAM72D PHGR1 RDM1 LPAR5 MPC1L AWAT1 SGPP2 GNG4 HIST1H2BE GUCA1A OR4C16 GAS2L3 NRG3 HIST2H2AA3 ARHGAP11B ZNF852 HYOU1 IL36G MTL5 PLK1 NEUROD6 TEDDM1 CDH17 KRTAP4-2 HIST2H2AA4 HS6ST2 CD84 ESPL1 FAM43B CCNB1 CIT C7orf65 ZNF354B LILRA6 DGCR8 FAM64A CENPF A2BP1 DCLK3 ARHGAP11A …	SPRY1 ANKRD37 BMPER RMI2 SRRT RFWD3 ERCC6L C4orf3 KRTAP21-3 BNIP3 LRP2BP ARL6IP6 KCTD4 AIM2 POLQ KRTAP1-5 SEMA4B CCR1 TGFBR2 SLC1A3 CENPI CENPJ IGFBP3 ERMN BHLHE40 PMCH DUSP6 STARD13 CD44 BRIP1 STIL FANCB NCAPD2 SLC29A1 SPRY4 ZGRF1 TPBG KIF20B FNTB POLA2 NCOA5 HIST1H1A FAM57A SERPINB2 MCM2 SLC16A6 FOXL1 KAT6B WEE1 DOT1L RNF24 HBEGF CASC5 SERTAD4 LIN9 TGM2 NDRG1 SERTAD1 PFKFB3 IGFBP1 SEMA7A G0S2 E…	PARP2 CCDC58 FAM169A RANBP1 OAS1 TSPAN1 KDELR3 RBMS3 TOX2 TANGO6 TUBA4A BRCA1 SNRPA1 SPRR2D RRM1 CAP2 ERI2 CPED1 GJB2 TRABD2A KCNN4 PPIL1 FANCC TRIM22 SASS6 POLD3 ENG IL31RA NLRP3 CEP41 SSX1 USP41 TMEM117 C5orf34 C3AR1 AKR1B10 GTF3C6 EREG MANSC1 DDX46 ALDH1L2 CBS MYLK PLEKHA2 IL20RB MBOAT1 B3GALNT1 SPRED3 FAM26E GPR85 RFTN2 PHGDH COQ3 MILR1 AKR1B15 FAR2 PER2 HSPB8 ASNS KLHL4 TRIB3 C1orf94 SLC7A5 …	OSGEPL1 ADGRG4 TRIB2 FANCA PRRX1 FAM13C RFC2 PCDHB7 SPIN4 SERPINB7 MATN2 CDH7 MYBL1 ENC1 EVA1C RARB IRF2BPL SLC8A1 NR2F2 SSPN FAM102B BDKRB2 DPF1 RARG TUBB3 METTL7B KIAA1549L PCSK1 RAB27B TCF4 LGI1 EFEMP1 PLCE1 PTPRJ CTGF TMEM97 RHOBTB2 MBOAT2 MND1 ARSI ST3GAL5 DLX1 C4orf46 PTCH1 CNPY4 ST8SIA4 FAM196B CCDC8 AUNIP SKP2 B4GAT1 PDE4B COL6A1 METTL7A CCND1 EGR3 CNIH2 CYTH4 SCARA3 ITGB8 OLFML2B CEMIP W…

## Sheet: Supplementary Table S5
Supplementary Table S5: 4 U87MG cell upregulated pathways with the lowest P-values, regulated by Mardepodect, Regorafenib, LY-294002 and Fucoxanthin, based on an analysis of the Top 200 most elevated genes *
Compound	Pathway	P-value	Hit Genes
Mardepodect	Cell Cycle, Mitotic	1.1102e-16	CDC20 FBXO5 GTSE1 ESCO2 KIF20A DNA2 NCAPG CDCA8 NCAPH PLK4 PLK1 ZWINT TPX2 TOP2A NUF2 TK1 KIF23 TYMS CENPA GINS2 CENPE CENPF SPC25 NEK2 CDC25C HMMR PKMYT1 CCNB2 CCNB1 ORC1 UBE2C NDC80 CDK1 MCM7 RFC3 CCNA2 ESPL1 BIRC5 AURKB AURKA CDC45 BUB1 RRM2 CABLES1
	Cell Cycle Checkpoints	1.1102e-16	CDC20 GTSE1 DNA2 CDCA8 BARD1 PLK1 ZWINT NUF2 CENPA CENPE CENPF SPC25 CDC25C PKMYT1 CCNB2 CCNB1 ORC1 UBE2C NDC80 CDK1 MCM7 RFC3 H2AFX BIRC5 AURKB CDC45 BUB1
	M Phase	3.4417e-15	CDC20 FBXO5 KIF20A NCAPG CDCA8 NCAPH PLK4 PLK1 ZWINT NUF2 KIF23 CENPA CENPE CENPF SPC25 NEK2 CCNB2 CCNB1 UBE2C NDC80 CDK1 ESPL1 BIRC5 AURKB BUB1
	Mitotic Prometaphase	1.1546e-14	CDC20 NCAPG CDCA8 NCAPH PLK4 PLK1 ZWINT NUF2 CENPA CENPE CENPF SPC25 NEK2 CCNB2 CCNB1 NDC80 CDK1 BIRC5 AURKB BUB1
Regorafenib	G1/S Transition	1.1102e-16	FBXO5 CDC6 POLA2 PCNA TYMS CDC25A CCNE2 ORC1 CDK2 MCM7 MCM10 RBL1 MCM3 MCM4 MCM5 MCM6 MCM2 LIN9 CDC45 E2F1 RRM2 WEE1 POLE2
	G2/M Checkpoints	1.1102e-16	GTSE1 DNA2 BRIP1 BARD1 CDC6 RMI2 CDC25A ORC1 CLSPN CDK2 MCM7 MCM10 EXO1 H2AFX MCM3 MCM4 MCM5 MCM6 MCM2 CDC45 WEE1
	Cell Cycle, Mitotic	1.1102e-16	FBXO5 GTSE1 ESCO2 DNA2 KIF20A CDCA5 NCAPG PLK4 CDC6 ZWINT POLA2 FEN1 PCNA TYMS GINS1 GINS2 CENPE CENPI CENPJ NCAPD2 SPC25 ERCC6L CDC25A CCNE2 ORC1 CDK2 MCM7 MCM10 RBL1 MCM3 MCM4 MCM5 MCM6 MCM2 LIN9 CDC45 E2F1 RRM2 WEE1 POLE2
	Cell Cycle Checkpoints	1.1102e-16	GTSE1 DNA2 BRIP1 BARD1 CDC6 ZWINT RMI2 CENPE CENPI SPC25 ERCC6L CDC25A ORC1 CLSPN CDK2 MCM7 MCM10 EXO1 H2AFX MCM3 MCM4 MCM5 MCM6 MCM2 CDC45 WEE1
LY-294002	Cell Cycle, Mitotic	1.1102e-16	CDC20 FBXO5 ESCO2 DNA2 PLK4 CDC6 ZWINT FEN1 TK1 KIF23 PRIM1 TYMS GINS1 GINS2 CEP41 SPC25 TUBA4A CCNE2 HMMR ORC1 UBE2C NDC80 CDK2 CDK1 MCM10 MYBL2 CCNA2 RBL1 MCM3 MCM5 MCM6 AURKB AURKA POLD3 CDC45 E2F1 RRM2 POLE2
	Mitotic G1 phase and G1/S transition	1.1102e-15	FBXO5 CDC6 TK1 PRIM1 TYMS CCNE2 ORC1 CDK2 CDK1 MCM10 MYBL2 CCNA2 RBL1 MCM3 MCM5 MCM6 CDC45 E2F1 RRM2 POLE2
	G1/S Transition	4.563e-14	FBXO5 CDC6 TK1 PRIM1 TYMS CCNE2 ORC1 CDK2 CDK1 MCM10 RBL1 MCM3 MCM5 MCM6 CDC45 E2F1 RRM2 POLE2
	S Phase	2.3302e-12	ESCO2 DNA2 CDC6 FEN1 PRIM1 GINS1 GINS2 CCNE2 ORC1 UBE2C CDK2 MCM3 MCM5 MCM6 POLD3 CDC45 E2F1 POLE2
Fucoxanthin	G1/S Transition	1.1102e-16	FBXO5 SKP2 PCNA PRIM1 TYMS CCND1 CCNE2 ORC1 CDK2 CDK1 MCM7 MCM10 RBL1 MCM3 MCM4 MCM5 MCM6 CDC45 E2F1 RRM2 POLE2
	Synthesis of DNA	1.1102e-16	SKP2 DNA2 FEN1 PCNA PRIM1 GINS1 GINS2 CCNE2 ORC1 UBE2C CDK2 MCM7 RFC3 RFC2 MCM3 MCM4 MCM5 MCM6 CDC45 POLE2
	Cell Cycle, Mitotic	1.1102e-16	FBXO5 SKP2 ESCO2 DNA2 KIF20A CDCA8 NCAPH PLK4 ZWINT FEN1 KIF23 PCNA PRIM1 TYMS GINS1 GINS2 SPC25 CCND1 CCNE2 ORC1 UBE2C CDK2 CDK1 MCM7 MCM10 MYBL2 RFC3 RFC2 CCNA2 RBL1 MCM3 MCM4 MCM5 MCM6 AURKB CDC45 E2F1 RRM2 POLE2
	Mitotic G1 phase and G1/S transition	1.1102e-16	FBXO5 SKP2 PCNA PRIM1 TYMS CCND1 CCNE2 ORC1 CDK2 CDK1 MCM7 MCM10 MYBL2 CCNA2 RBL1 MCM3 MCM4 MCM5 MCM6 CDC45 E2F1 RRM2 POLE2
* For detailed analyses of the significantly downregulated pathways for Mardepodect, Regorafenib, LY-294002 and Fucoxanthin treated U87MG, see Supplementary Table S5.

[truncated: 10 more sheets: Supplementary Table S6, Supplementary Table S7, Supplementary Table S8, Supplementary Table S9, Supplementary Table S10, Supplementary Table S11, Supplementary Table S12, Supplementary Table S13, Supplementary Table S14, Supplementary Table S15]
